# Supplementary material for: Immunotoxicity of Per- and Polyfluoroalkyl Substances: Insights into Short-Chain PFAS Exposure
Source: Toxics. 2021 May 1;9(5):100. doi: 10.3390/toxics9050100 (PMC8147192; doi:10.3390/toxics9050100)
Supplement: Supplementary file 1 [file toxics-09-00100-s001.zip]

Archive with 1 entries (1 files):
- toxics-1169087-supplementary.pdf
